# Supplementary material for: Whole-exome mutational landscape of neuroendocrine carcinomas of the gallbladder
Source: Signal Transduct Target Ther. 2021 Feb 10;6:55. doi: 10.1038/s41392-020-00412-3 (PMC7873252; doi:10.1038/s41392-020-00412-3)
Supplement: Supplementary file 2 — Supplementary table-S1 [file 41392_2020_412_MOESM2_ESM.xlsx]

## Sheet: Supplementary Table S1
Supplementary Table S1 Clinical information on the 22 GBC patients.
Tumor_Sample_Barcode	Gender	Age	TNM stage	T stage	N stage	M stage
GBC_1	Male	78	IVA	4	0	0
GBC_2	Female	76	IIB	2b	0	0
GBC_3	Male	48	IIIB	3	1	0
GBC_4	Male	59	IIIA	3	0	0
GBC_5	Male	62	IVA	4	1	0
GBC_6	Female	85	IIA	2a	0	0
GBC_7	Male	62	IIIB	3	1	0
GBC_8	Male	68	IVB	3	1	1
GBC_9	Male	73	IVB	3	0	1
GBC_10	Male	71	IIIB	3	1	0
GBC_11	Female	51	IIA	2a	0	0
GBC_12	Female	45	IIIA	3	0	0
GBC_13	Female	65	IIIA	3	0	0
GBC_14	Female	58	IIIB	3	1	0
GBC_15	Female	59	IIB	2b	0	0
GBC_16	Female	54	IIA	2a	0	0
GBC_17	Female	71	IIA	2a	0	0
GBC_18	Male	70	IIIA	3	0	0
GBC_19	Male	55	IVB	4	0	1
GBC_20	Male	86	I	1b	0	0
GBC_21	Male	63	IIB	2b	0	0
GBC_22	Female	62	IVB	4	0	1
