# Supplementary material for: Whole-exome mutational landscape of neuroendocrine carcinomas of the gallbladder
Source: Signal Transduct Target Ther. 2021 Feb 10;6:55. doi: 10.1038/s41392-020-00412-3 (PMC7873252; doi:10.1038/s41392-020-00412-3)
Supplement: Supplementary file 4 — Supplementary table-S3 [file 41392_2020_412_MOESM4_ESM.xlsx]

## Sheet: Supplementary Table S3
Supplementary Table S3 Detailed information on known hotspot mutations detected in GB-NEC and GBC samples.
Hugo_Symbol	NCBI_Build	Chromosome	Start_position	End_position	Reference_Allele	Tumor_Seq_Allele	Protein_Change	Variant_Classification	Tumor_Sample_Barcode
CD209	hg19	19	7810766	7810766	C	T	p.Arg129Gln	Missense Mutations	GBNEC_14
KRAS	hg19	12	25398284	25398284	C	G	p.Gly12Ala	Missense Mutations	GBNEC_13
TP53	hg19	17	7577539	7577539	G	A	p.Arg248Trp	Missense Mutations	GBNEC_11
ZNF429	hg19	19	21720133	21720133	T	A	p.Asn426Lys	Missense Mutations	GBNEC_11
CTNNB1	hg19	3	41266101	41266101	C	G	p.Ser33Cys	Missense Mutations	GBNEC_6
FAM194B	hg19	13	46170726	46170726	A	G	p.Tyr139His	Missense Mutations	GBNEC_6
TP53	hg19	17	7578394	7578394	T	A	p.His179Leu	Missense Mutations	GBNEC_10
CTNNB1	hg19	3	41266113	41266113	C	T	p.Ser37Phe	Missense Mutations	GBNEC_9
PIK3CA	hg19	3	178936082	178936082	G	A	p.Glu542Lys	Missense Mutations	GBNEC_9
TP53	hg19	17	7578211	7578211	C	T	p.Arg213Gln	Missense Mutations	GBC_8
PIK3CA	hg19	3	178916876	178916876	G	A	p.Arg88Gln	Missense Mutations	GBC_9
CTNNB1	hg19	3	41266104	41266104	G	A	p.Gly34Glu	Missense Mutations	GBC_12
PIK3CA	hg19	3	178936091	178936091	G	A	p.Glu545Lys	Missense Mutations	GBC_12
KRAS	hg19	12	25398284	25398284	C	T	p.Gly12Asp	Missense Mutations	GBC_12
PIK3CA	hg19	3	178936091	178936091	G	A	p.Glu545Lys	Missense Mutations	GBC_14
SMAD4	hg19	18	48591918	48591918	C	T	p.Arg361Cys	Missense Mutations	GBC_15
KRAS	hg19	12	25398281	25398281	C	T	p.Gly13Asp	Missense Mutations	GBC_16
IDH2	hg19	15	90631839	90631839	T	C	p.Arg172Gly	Missense Mutations	GBC_16
ATP2B3	hg19	X	152807171	152807171	G	A	p.Glu151Lys	Missense Mutations	GBC_16
TP53	hg19	17	7578180	7578180	AGGCGGCTCATAG	A	p.Tyr220_Pro223del	In Frame Deletions	GBC_16
