# Supplementary material for: Whole-exome mutational landscape of neuroendocrine carcinomas of the gallbladder
Source: Signal Transduct Target Ther. 2021 Feb 10;6:55. doi: 10.1038/s41392-020-00412-3 (PMC7873252; doi:10.1038/s41392-020-00412-3)
Supplement: Supplementary file 5 — Supplementary table-S4 [file 41392_2020_412_MOESM5_ESM.xlsx]

## Sheet: Supplementary Table S4
Supplementary Table S4 SMG analysis results in GB-NECs.
gene	expr	reptime	hic	N_nonsilent	N_silent	N_noncoding	n_nonsilent	n_silent	n_noncoding	nnei	x	X	p	q
SNX27	1294954	173	29	58005	15480	0	6	0	0	50	6	1012485	4.64547e-08	0.000876229
TP53	2069567	213	34	46335	12795	0	12	0	0	9	0	88995	9.8886e-05	0.466297
RPL23	1255539	159	41	15540	4395	0	3	0	0	50	7	954390	0.000700741	1
RB1	349930	450	41	103620	26475	0	5	0	0	50	5	948300	0.000822657	1
RPL14	195734	546	20	23925	6540	0	3	0	0	50	6	770955	0.000875953	1
COQ6	443041	158	51	52035	13350	0	3	0	0	50	9	807825	0.00218427	1
DTNBP1	118453	750	24	42780	10995	0	2	0	0	50	14	1964730	0.00329991	1
SLAIN1	131557	900	38	37785	10545	0	2	0	0	50	5	878100	0.00438164	1
SUMO3	690574	213	62	11790	2790	0	2	0	0	50	7	681885	0.00506111	1
GIMAP6	682986	689	20	30705	9120	0	2	0	0	50	8	826260	0.00576411	1
EIF5AL1	342919	284	39	16410	4605	0	3	0	0	50	5	722340	0.00598486	1
PROK2	86859	605	6	14085	4005	0	2	0	0	50	9	873855	0.00607441	1
TGFB3	226588	582	34	44535	12300	0	3	0	0	47	4	813840	0.00699138	1
SNRPC	995432	242	24	18015	4485	0	4	0	0	50	7	799950	0.00800629	1
BTC	110870	606	3	19650	5370	0	2	0	0	50	10	929730	0.0111845	1
SRI	157359	454	23	22890	5775	0	2	0	0	50	6	766620	0.0130763	1
ZNF107	200262	1062	-11	85710	20490	0	4	1	0	50	12	982320	0.0131674	1
TOMM7	956904	381	19	6435	1575	0	2	0	0	50	6	866025	0.0138746	1
ARHGDIA	3798594	211	19	22695	5880	0	2	0	0	50	7	778545	0.0166563	1
OR1M1	311030	471	-63	32175	10170	0	2	0	0	50	9	1155960	0.0168934	1
FBRS	2255010	158	60	47520	16515	0	3	0	0	50	8	976305	0.0180291	1
PMAIP1	200064	434	48	5880	1725	0	1	0	0	31	5	617205	0.0180494	1
BEST1	2389859	185	53	72045	20295	0	2	0	0	50	4	820170	0.0195652	1
UROD	939872	310	20	39465	11835	0	3	0	0	18	1	328980	0.0204419	1
OR10AG1	4262	1044	-40	31650	9075	0	3	0	0	50	15	1003725	0.0205772	1
GOPC	189169	465	9	50025	13920	0	2	0	0	50	3	955305	0.0208912	1
C7orf57	127890	364	24	32625	8730	0	2	0	0	50	7	847440	0.0246485	1
BLID	143859	453	4	11175	3540	0	2	0	0	50	3	696990	0.0247946	1
ELOF1	1152381	272	31	9525	2355	0	1	0	0	50	7	825585	0.0267696	1
SLFN5	753178	505	16	94950	26190	0	3	0	0	50	5	681105	0.0293296	1
ARFIP2	424988	469	20	36615	10815	0	2	0	0	50	10	1054035	0.0298095	1
B3GNT1	1963418	182	55	42795	13545	0	2	0	0	50	4	884190	0.0298864	1
APP	529745	793	-13	85110	22035	0	3	1	0	50	7	739380	0.0305305	1
MPZ	735152	293	41	26670	7935	0	2	1	0	25	2	401790	0.0305448	1
COX7A2	394127	423	-3	12705	3585	0	1	0	0	50	6	879900	0.0307052	1
SH3BGRL2	205695	824	2	12180	2940	0	1	0	0	50	8	925530	0.0324264	1
CLPS	621095	404	34	12285	3420	0	1	0	0	50	8	937305	0.0324535	1
KLHL11	1857838	191	33	74760	21225	0	2	1	0	50	8	953880	0.0338197	1
MATK	2172842	204	36	57360	17025	0	2	0	0	47	12	967110	0.0345642	1
HBQ1	1267639	220	36	14685	5070	0	1	0	0	50	2	702735	0.0347046	1
SLC43A2	1362107	198	29	61155	18135	0	3	1	0	50	7	938085	0.0349829	1
DMRTA1	160489	448	-26	51180	17175	0	2	0	0	41	4	905850	0.0368151	1
FAM168B	461529	331	16	20955	6585	0	1	0	0	50	2	852585	0.0372225	1
FAM154B	382946	701	18	43140	11175	0	2	0	0	50	13	1208685	0.0375777	1
SRPK1	761613	404	28	73125	18135	0	4	0	0	50	13	1093680	0.0383336	1
N6AMT1	312901	480	6	23100	6915	0	1	0	0	50	2	909285	0.0385094	1
ZBTB49	146158	506	40	82845	21825	0	3	0	0	50	1	902265	0.0388317	1
SNX3	336217	451	42	17745	4800	0	1	0	0	50	4	870600	0.0390861	1
HOXC12	1257445	274	23	28770	9525	0	3	0	0	50	15	944100	0.0407424	1
NUDT12	201826	521	0	50235	13350	0	2	0	0	40	5	741420	0.0428286	1
KRTDAP	827597	367	29	11460	3120	0	1	0	0	50	11	811680	0.0428363	1
RILPL1	1039355	424	49	43650	11970	0	2	1	0	32	8	523170	0.0428465	1
CYP11A1	641004	222	46	56145	15765	0	2	0	0	50	5	955260	0.0429687	1
CYYR1	345442	626	-75	16680	4785	0	2	0	0	50	10	1170735	0.0432347	1
TCL1B	256627	582	30	14040	4005	0	1	0	0	50	9	909240	0.0432607	1
ERG	162262	418	4	54225	14220	0	2	0	0	50	3	743850	0.0436229	1
IL23A	2869106	184	52	20115	6075	0	2	0	0	50	7	1067580	0.0436539	1
PRDM12	505506	211	24	38805	11685	0	2	0	0	50	7	865140	0.0459375	1
C12orf66	472096	296	-17	47490	13170	0	2	0	0	50	9	988815	0.0460721	1
PCDHB14	800016	708	-15	81390	26475	0	4	2	0	50	12	1068090	0.0464025	1
VPS29	922262	206	43	20610	5445	0	1	0	0	50	6	940890	0.0465029	1
NR1H2	1072052	528	26	49125	14550	0	2	0	0	50	4	790770	0.048252	1
NT5C	1511891	168	25	21660	6420	0	2	0	0	50	2	786210	0.0487189	1
TMEM92	1297691	196	28	17460	5130	0	1	0	0	50	10	1037595	0.0490524	1
IFNG	268405	717	-2	18780	4305	0	1	0	0	50	8	950895	0.0496828	1
DYDC1	352963	598	18	20565	4635	0	1	0	0	50	9	1091040	0.0498265	1
CRYAA	687433	279	59	18345	5595	0	2	0	0	50	4	800700	0.0498324	1
*Genes with P<0.01 were marked in RED.
