# Supplementary material for: Whole-exome mutational landscape of neuroendocrine carcinomas of the gallbladder
Source: Signal Transduct Target Ther. 2021 Feb 10;6:55. doi: 10.1038/s41392-020-00412-3 (PMC7873252; doi:10.1038/s41392-020-00412-3)
Supplement: Supplementary file 6 — Supplementary table-S5 [file 41392_2020_412_MOESM6_ESM.xlsx]

## Sheet: Supplementary Table S5
Supplementary Table S5 List of SMGs in the four reported kinds of neuroendocrine cancers.
Name of neuroendocrine cancer	SMGs
PanNETs	MEN1
PanNETs	DAXX
PanNETs	ATRX
PanNETs	PTEN
PanNETs	CDC42BPB
PanNETs	TP53
PanNETs	DST
PanNETs	DEPDC5
PanNETs	KLF7
PanNETs	BCOR
PanNETs	PRRC2A
PanNETs	URGCP
PanNETs	ARID1A
PanNETs	ZNF292
PanNETs	DIS3L2
PanNETs	MLL3
LCNECs	TP53
LCNECs	STK11
LCNECs	RB1
LCNECs	KEAP1
LCNECs	ADAMTS2
LCNECs	GAS7
LCNECs	NTM
LCNECs	ADAMTS12
Colorectal NETs	PARP4
Colorectal NETs	POTEH
Colorectal NETs	PCDHB7
Colorectal NETs	CACNA1C
Colorectal NETs	PRAMEF2
Colorectal NETs	RAB40AL
Colorectal NETs	TRIM49C
Colorectal NETs	AGAP7P
Colorectal NETs	GPAT2
Colorectal NETs	ANKRD20A4
Colorectal NETs	CAMK2N1
Colorectal NETs	SPATA31C1
Colorectal NETs	ITGAD
Colorectal NETs	PRG4
Colorectal NETs	TMPRSS13
Colorectal NETs	PRDM9
Colorectal NETs	SHANK1
Colorectal NETs	PLCG1
Colorectal NETs	ANKRD30B
Colorectal NETs	FANCD2
Colorectal NETs	ZSWIM7
Colorectal NETs	ZNF749
Colorectal NETs	ZDHHC24
Colorectal NETs	UGT1A1
SI-NETs	CDKN1B
SI-NETs	APC
SI-NETs	CDKN2C
SI-NETs	BRAF
SI-NETs	KRAS
SI-NETs	PIK3CA
SI-NETs	TP53
