# Supplementary material for: Whole-exome mutational landscape of neuroendocrine carcinomas of the gallbladder
Source: Signal Transduct Target Ther. 2021 Feb 10;6:55. doi: 10.1038/s41392-020-00412-3 (PMC7873252; doi:10.1038/s41392-020-00412-3)
Supplement: Supplementary file 8 — Supplementary table-S7 [file 41392_2020_412_MOESM8_ESM.xlsx]

## Sheet: Supplementary Table S7
Supplementary Table S7 Pathway analysis results of genes mutated in GB-NECs but not GBCs.
pathway	source	size	external_id	members_input_overlap	members_input_overlap_geneids	p-value	q-value	members_input_overlap_number
Influenza A	KEGG	171	path:hsa05164	CCL2; IFIH1; HSPA8; IL12B; CYCS; MAPK14; AKT2; AKT3; MAP2K7; IFNGR1; NLRX1; STAT1; RAF1; PIK3CD; JAK2; ICAM1; MAPK8; IFNA10; IFNA17; IFNG; TMPRSS4; IKBKB; NLRP3; CASP1; NXT2; TLR3	3593; 10000; 3383; 55916; 114548; 6772; 3717; 64135; 5293; 6347; 208; 3312; 5894; 5599; 834; 56649; 79671; 3446; 3451; 3458; 3459; 1432; 7098; 54205; 3551; 5609	0.00939914	0.216029	26
Pancreatic cancer	KEGG	75	path:hsa05212	TGFA; TGFBR2; TGFB3; STAT3; E2F2; STAT1; POLK; PIK3CD; RB1; IKBKB; AKT2; AKT3; MAPK8; RAF1	5894; 10000; 7043; 5925; 5293; 7048; 5599; 51426; 1870; 208; 3551; 6772; 6774; 7039	0.00928688	0.216029	14
Glycosaminoglycan degradation	KEGG	19	path:hsa00531	HYAL3; NAGLU; IDUA; SGSH; HPSE2; SPAM1	3425; 60495; 6448; 8372; 6677; 4669	0.00628785	0.175431	6
Gastric cancer	KEGG	149	path:hsa05226	TGFB3; AKT2; AKT3; RAF1; AXIN2; AXIN1; POLK; PIK3CD; RB1; FGF19; CDH1; MYC; SHC4; TGFBR2; SHC3; SHH; FGF6; E2F2; WNT3; WNT2; WNT6; WNT9B; WNT16; WNT7B	4609; 999; 53358; 8312; 8313; 5293; 51384; 2251; 208; 51426; 9965; 5894; 10000; 5925; 7472; 7473; 7475; 7477; 7484; 6469; 399694; 7043; 7048; 1870	0.00606776	0.175431	24
Signaling pathways regulating pluripotency of stem cells	KEGG	139	path:hsa04550	MAPK14; BMPR1A; AKT2; AKT3; RAF1; STAT3; AXIN2; AXIN1; PIK3CD; INHBA; HNF1A; DUSP9; JAK2; MYC; ESRRB; DLX5; WNT3; WNT2; ID2; WNT6; WNT9B; WNT16; WNT7B	4609; 3624; 2103; 6774; 8312; 8313; 657; 5293; 51384; 208; 1749; 5894; 6927; 10000; 3717; 7472; 7473; 7475; 7477; 1852; 3398; 7484; 1432	0.00511542	0.175431	23
Hippo signaling pathway	KEGG	154	path:hsa04390	TGFB3; SMAD7; RASSF6; BMPR1A; AXIN2; AXIN1; CDH1; MYC; TGFBR2; ITGB2; CRB1; CRB2; FRMD1; PPP1CB; WNT3; WNT2; CCND3; CCND2; ID2; WNT6; TP73; WNT9B; WNT16; WTIP; WNT7B	4609; 3689; 79981; 8312; 8313; 286204; 657; 51384; 896; 7472; 7473; 7475; 7477; 7484; 3398; 23418; 5500; 894; 7043; 7048; 126374; 166824; 7161; 999; 4092	0.00427875	0.170539	25
Chronic myeloid leukemia	KEGG	76	path:hsa05220	SHC4; TGFBR2; TGFB3; E2F2; CRKL; SHC3; POLK; PTPN11; PIK3CD; RB1; IKBKB; AKT2; AKT3; MYC; RAF1	4609; 5894; 10000; 7043; 5781; 5925; 5293; 7048; 399694; 208; 1870; 3551; 51426; 53358; 1399	0.00423008	0.170539	15
Pathways in cancer	KEGG	526	path:hsa05200	PTGS2; TGFB3; PMAIP1; IL23A; MSH2; IL12B; GSTA2; SMO; PLCG2; AKT2; AKT3; IFNGR1; LAMB1; MITF; LAMB2; POLK; TGFA; STAT6; HEYL; STAT3; AXIN2; STAT1; CALM1; RAF1; PIK3CD; PTGER1; RB1; CRKL; FGF19; JAK2; ZBTB16; IKBKB; CDH1; MAPK8; IFNA10; IFNA17; RASGRP4; TXNRD1; TGFBR2; NCOA4; TRAF5; EGLN2; IFNG; DAPK3; HIF1A; GNB2; PPARG; PGF; CYCS; CSF3R; SHH; FGF6; CXCL12; MYC; E2F2; ADCY4; MGST2; AXIN1; DLL1; W…	196883; 8312; 8313; 4258; 51384; 4286; 2251; 208; 51426; 6387; 4436; 51561; 6608; 4609; 6772; 6774; 6778; 2783; 801; 5599; 2939; 894; 7039; 896; 7043; 7048; 54205; 1870; 999; 115727; 7188; 5228; 7296; 5293; 1399; 5336; 5366; 3091; 7472; 7473; 7475; 7477; 7484; 5468; 3446; 3451; 3458; 3459; 1441; 5567; 3551; 3593; 7704; 1613; 5731; 5743; 3717; 9965; 5894; 112398; 10000; 5925; 3912; 3913; 8031; 285…	0.00395715	0.170539	68
Hepatocellular carcinoma	KEGG	168	path:hsa05225	TGFB3; GSTA2; MGST2; PLCG2; AKT2; AKT3; RAF1; TGFA; AXIN2; AXIN1; POLK; PIK3CD; RB1; MYC; TXNRD1; SHC4; TGFBR2; SHC3; SMARCD3; SMARCD2; E2F2; WNT3; WNT2; WNT6; WNT9B; WNT16; WNT7B	4609; 53358; 8312; 8313; 7296; 6603; 4258; 5293; 51384; 208; 5336; 51426; 5894; 10000; 5925; 7472; 7473; 7475; 7477; 7484; 399694; 2939; 7039; 7043; 7048; 6604; 1870	0.0038807	0.170539	27
JAK-STAT signaling pathway	KEGG	162	path:hsa04630	IL20RA; IL23A; CSH1; IL12B; AKT2; AKT3; IFNGR1; RAF1; STAT6; STAT3; STAT1; PRLR; PIK3CD; THPO; JAK2; MYC; IFNA10; IFNA17; IFNK; IFNG; CSF3R; SOCS2; IL11; PTPN11; CCND2; PIAS3; IL22; CCND3	56832; 4609; 3589; 3593; 53832; 6772; 6774; 6778; 8835; 3717; 5781; 5293; 208; 894; 5894; 10000; 896; 51561; 3446; 3451; 3458; 3459; 7066; 1441; 1442; 5618; 50616; 10401	0.00109767	0.102084	28
Osteoclast differentiation	KEGG	128	path:hsa04380	NCF2; TNFSF11; JUNB; FCGR3A; JUND; MAPK14; PLCG2; AKT2; AKT3; MAP2K7; IFNGR1; TREM2; MITF; LILRB3; STAT1; TEC; PIK3CD; MAPK8; TGFBR2; IFNG; FCGR2C; PPARG; TNFRSF11A; IKBKB; LILRA5	5468; 4688; 8792; 6772; 3726; 3727; 2214; 5293; 4286; 208; 5336; 353514; 10000; 11025; 3551; 7006; 3458; 3459; 7048; 9103; 8600; 1432; 54209; 5599; 5609	0.000274763	0.0383295	25
Prolactin signaling pathway	KEGG	70	path:hsa04917	SHC4; LHCGR; TNFSF11; CCND2; STAT3; STAT1; SOCS2; PRLR; SHC3; PIK3CD; MAPK14; AKT2; AKT3; JAK2; TNFRSF11A; MAPK8; RAF1	8835; 5894; 10000; 8600; 1432; 3717; 5293; 6772; 399694; 208; 8792; 5599; 53358; 5618; 6774; 894; 3973	0.000196932	0.0383295	17
