# Supplementary material for: Whole-exome mutational landscape of neuroendocrine carcinomas of the gallbladder
Source: Signal Transduct Target Ther. 2021 Feb 10;6:55. doi: 10.1038/s41392-020-00412-3 (PMC7873252; doi:10.1038/s41392-020-00412-3)
Supplement: Supplementary file 9 — Supplementary table-S8 [file 41392_2020_412_MOESM9_ESM.xlsx]

## Sheet: Supplementary Table S8
Supplementary Table S8 Pathway analysis results of genes mutated in both GB-NECs and GBCs.
pathway	source	size	external_id	members_input_overlap	members_input_overlap_geneids	p-value	q-value	members_input_overlap_number
Ovarian steroidogenesis	KEGG	49	path:hsa04913	ADCY5; ADCY6; ADCY7; ADCY1; GNAS; ALOX5; ADCY3; ADCY9; INSR; HSD3B1; HSD3B2; PLA2G4B; PLA2G4F; PLA2G4E	240; 3643; 3283; 3284; 255189; 100137049; 2778; 123745; 107; 109; 111; 112; 113; 115	0.0098611	0.133652	14
Longevity regulating pathway	KEGG	89	path:hsa04211	SESN3; STK11; BAX; ADCY9; INSR; TSC2; RPTOR; EHMT2; PIK3CA; NFKB1; APPL1; MTOR; KRAS; ADCY5; ADCY6; ADCY7; TP53; ADCY1; ADCY3; IRS4; IRS1; ATF6B	3643; 581; 7249; 3667; 107; 109; 111; 112; 113; 115; 6794; 10919; 5290; 57521; 4790; 3845; 8471; 143686; 1388; 2475; 26060; 7157	0.0095342	0.133652	22
Salmonella infection	KEGG	86	path:hsa05132	MYH10; MYH14; RILP; NLRC4; DYNC1I1; NFKB1; NOS2; PKN3; PLEKHM2; DYNC1LI2; DYNC1H1; DYNC2H1; KLC2; ARPC1B; ARPC1A; ROCK1; CD14; TLR4; TLR5; FLNA; FLNB; FLNC	4628; 83547; 58484; 23207; 4790; 4843; 1778; 1780; 1783; 2316; 2317; 2318; 79659; 10552; 64837; 10095; 929; 79784; 7099; 7100; 29941; 6093	0.00624968	0.0953898	22
Aldosterone synthesis and secretion	KEGG	96	path:hsa04925	CACNA1H; CACNA1I; CACNA1C; CACNA1F; CACNA1G; CACNA1S; DAGLA; DAGLB; CAMK2D; ITPR2; ATP2B3; ITPR1; ADCY5; ADCY6; ADCY7; ADCY1; ADCY3; GNAS; ADCY9; HSD3B1; HSD3B2; ATF6B; ATF1; PRKD1	107; 109; 111; 112; 113; 115; 3708; 3709; 8912; 8913; 2778; 747; 3283; 221955; 775; 778; 779; 817; 3284; 8911; 1388; 466; 5587; 492	0.00601885	0.0953898	24
Rap1 signaling pathway	KEGG	206	path:hsa04015	PDGFRA; APBB1IP; CSF1R; FGFR1; EGFR; EPHA2; DOCK4; RAPGEF4; INSR; PLCE1; RAPGEF1; FLT4; THBS1; FLT1; TEK; BCAR1; ITGA2B; TLN2; TLN1; TIAM1; CTNNB1; FGF18; SIPA1L3; SIPA1L2; PARD3; VEGFA; VEGFC; ARAP3; FGFR4; FGFR2; KRAS; ADCY5; ADCY6; ADCY7; ADCY1; ADCY3; GNAS; ADCY9; PLCG1; GRIN2A; ITGAL; ITGAM; PIK3CA; F2RL3; PRKD1	9732; 5156; 23094; 3643; 7094; 3674; 3683; 3684; 2321; 107; 109; 111; 112; 8817; 115; 2324; 113; 5290; 2263; 2778; 57568; 54518; 9002; 7422; 7424; 3845; 83660; 5335; 2264; 2260; 11069; 2889; 2903; 9564; 7010; 7057; 1436; 7074; 64411; 1969; 5587; 1956; 1499; 56288; 51196	0.00425567	0.0725967	45
Axon guidance	KEGG	175	path:hsa04360	EPHA6; EPHA5; EPHA4; EPHA3; EPHA2; SRGAP3; PLCG1; TRPC1; TRPC5; SEMA6D; SEMA6B; SEMA6A; PLXNB2; PLXNB3; NTNG1; SEMA4G; PIK3CA; DCC; CAMK2D; SLIT3; SLIT2; SLIT1; RHOD; EPHB2; EPHB1; EPHB4; UNC5B; UNC5C; UNC5A; KRAS; PARD3; SEMA5B; ROBO1; ROBO3; NTN3; ROCK1; PLXNA4; PAK4; PTCH1; PLXNA1	2048; 2050; 285220; 219699; 7220; 7224; 6585; 1630; 5727; 23654; 90249; 80031; 5290; 9901; 57556; 5335; 64221; 5361; 5365; 3845; 29984; 817; 4917; 9353; 56288; 22854; 10298; 57715; 1969; 8633; 6586; 91584; 6091; 6093; 54437; 10501; 2042; 2043; 2044; 2047	0.00296356	0.0537145	40
Circadian entrainment	KEGG	96	path:hsa04713	CACNA1C; GRIA3; GRIA1; CACNA1H; CACNA1I; ITPR1; RYR1; RYR3; RYR2; CACNA1G; PRKG2; NOS1AP; CAMK2D; PER2; PER1; MTNR1B; MTNR1A; ADCY5; ADCY6; ADCY7; ADCY1; ADCY3; GNAS; ADCY9; GRIN2A	5187; 107; 109; 111; 112; 113; 115; 6262; 6263; 3708; 8864; 6261; 8911; 8912; 8913; 2778; 775; 817; 2890; 2892; 2903; 4543; 4544; 5593; 9722	0.00287498	0.0537145	25
Insulin secretion	KEGG	85	path:hsa04911	CACNA1C; SLC2A2; RAPGEF4; RYR2; KCNMA1; CACNA1F; KCNU1; PCLO; CACNA1S; RIMS2; CAMK2D; KCNN4; KCNN3; KCNN2; ADCY5; ADCY6; ADCY7; ADCY1; GNAS; ADCY3; ADCY9; GPR119; ATF6B	775; 1388; 778; 779; 6262; 157855; 112; 817; 115; 27445; 11069; 3778; 3781; 3782; 3783; 9699; 2778; 113; 107; 109; 111; 139760; 6514	0.00244825	0.0507137	23
Cortisol synthesis and secretion	KEGG	64	path:hsa04927	CACNA1H; CACNA1I; ADCY6; CACNA1S; ADCY1; GNAS; ADCY5; CACNA1C; ADCY3; CACNA1F; CACNA1G; ADCY9; ADCY7; HSD3B1; HSD3B2; ITPR2; ATF6B; ITPR1; PBX1	3708; 775; 1388; 778; 3284; 3283; 8913; 2778; 8911; 5087; 8912; 779; 107; 109; 111; 112; 113; 115; 3709	0.00178665	0.0398561	19
Human papillomavirus infection	KEGG	339	path:hsa05165	ATP6V1D; HDAC2; MFNG; HDAC6; TNXB; ITGA2; ATM; ITGA4; LAMA5; ITGA6; ITGA7; CTNNB1; ITGA10; ITGA11; ATR; HDAC5; TSC2; RBL1; NFX1; EP300; TP53; PIK3CA; THBS2; THBS3; THBS1; DVL3; DVL1; RELN; MTOR; NFKB1; ATP6V1B2; KRAS; PPP2R5D; LAMA1; LAMA2; LAMA4; ITGB4; EGFR; COL1A1; PPP2R2B; COL4A6; COL4A4; VEGFA; BAX; TNC; APC2; LAMC3; LAMC1; UBR4; BCAP31; PARD3; LLGL2; SOS1; FN1; GNAS; NOTCH4; TBP; LLGL1; NOT…	526; 5649; 3673; 545; 3676; 581; 10297; 3655; 256076; 51382; 10319; 7249; 3674; 3908; 3679; 5728; 22801; 3691; 535; 4242; 5290; 7422; 4790; 4799; 2778; 4851; 4854; 4855; 6908; 1277; 1278; 1285; 1286; 1288; 1291; 1293; 10013; 10014; 2335; 131873; 3371; 5933; 1855; 1857; 8515; 3910; 3911; 3915; 23352; 4853; 284217; 3845; 1956; 10134; 7057; 7058; 7059; 5528; 3993; 3996; 2475; 5521; 472; 23513; 1499;…	0.00135217	0.0326775	71
Arrhythmogenic right ventricular cardiomyopathy (ARVC)	KEGG	72	path:hsa05412	ACTN3; EMD; LAMA2; RYR2; DMD; ITGB4; ITGA6; ITGA2B; ITGA2; CACNA1C; PKP2; DSP; ITGA7; CTNNB1; ITGA10; ITGA11; ITGA4; CACNA1F; LMNA; CACNA1S; CTNNA3	775; 779; 22801; 89; 3908; 2010; 4000; 1499; 1832; 1756; 778; 29119; 8515; 5318; 3655; 3673; 3674; 3676; 3679; 3691; 6262	0.00134945	0.0326775	21
Notch signaling pathway	KEGG	48	path:hsa04330	DTX3L; CIR1; MFNG; DTX2; NOTCH3; NOTCH4; NOTCH1; NOTCH2; NCSTN; DVL3; DVL1; ADAM17; JAG2; DLL3; EP300; HDAC2	3714; 6868; 4242; 4851; 10683; 1855; 1857; 9541; 151636; 113878; 23385; 2033; 4853; 4854; 4855; 3066	0.00104312	0.0302505	16
Platelet activation	KEGG	123	path:hsa04611	RASGRP1; APBB1IP; ITGA2; ADCY9; COL3A1; TLN1; ROCK1; ITGA2B; TLN2; GP1BB; PIK3R6; PIK3R5; PPP1R12A; PRKG2; GP6; TBXA2R; PIK3CA; ITPR2; PLA2G4B; ITPR1; PLA2G4F; PLA2G4E; ADCY5; ADCY6; ADCY7; ADCY1; ADCY3; GNAS; MYLK; COL1A2; COL1A1; F2RL3	51206; 100137049; 4638; 255189; 4659; 3673; 3674; 109; 111; 112; 113; 115; 3708; 3709; 123745; 107; 5290; 83660; 54518; 2812; 1277; 1278; 1281; 6915; 2778; 9002; 10125; 146850; 7094; 6093; 5593; 23533	0.000825566	0.0266016	32
PI3K-Akt signaling pathway	KEGG	354	path:hsa04151	PDGFRA; PCK1; LAMC1; VEGFC; LAMA1; TNXB; ITGA2; STK11; ITGA4; EPHA2; ITGA6; THBS3; ITGA10; ITGA11; PPP2R5D; FLT4; TSC2; PIK3AP1; FLT1; RPTOR; ITGA2B; TEK; IRS1; VEGFA; PIK3CA; THBS2; NTRK1; THBS1; PIK3R6; PIK3R5; FGF18; RELN; NFKB1; KRAS; OSMR; JAK3; BRCA1; ERBB3; LAMA2; NTF3; LAMA4; IL4R; CSF1R; EGFR; PKN3; ITGA7; PPP2R2B; COL4A6; COL4A4; MTOR; TNC; PHLPP2; LAMC3; FGFR4; PHLPP1; FGFR2; COL6A3; F…	118788; 2065; 256076; 10319; 57521; 2260; 2263; 2264; 22801; 2324; 2335; 8515; 2475; 23035; 6654; 8817; 6794; 672; 4790; 23239; 1388; 131873; 4908; 4914; 7010; 7057; 7058; 7059; 7097; 7099; 9180; 7148; 23533; 5105; 7157; 5156; 7249; 5290; 29941; 1277; 1285; 1286; 1288; 1291; 1293; 3371; 5521; 9623; 5528; 1436; 146850; 1278; 3566; 7424; 5649; 1969; 284217; 3643; 3655; 3667; 3673; 3674; 3676; 3679;…	0.000657065	0.0238186	75
Amoebiasis	KEGG	96	path:hsa05146	LAMA2; C8A; COL3A1; PIK3CA; C9; NFKB1; LAMA1; NOS2; LAMA4; LAMA5; MUC2; VCL; COL4A6; COL4A4; COL4A3; LAMC3; LAMC1; SERPINB4; ADCY1; FN1; GNAS; TLR2; CD14; COL1A2; ITGAM; TLR4; COL1A1	284217; 10319; 3684; 107; 5290; 6318; 4790; 2778; 731; 735; 4843; 7414; 1277; 1278; 1281; 1285; 1286; 1288; 2335; 3910; 3911; 3915; 4583; 3908; 929; 7097; 7099	0.000472286	0.0195661	27
Dilated cardiomyopathy (DCM)	KEGG	90	path:hsa05414	EMD; CACNA1C; DMD; ITGA2; ITGA4; ITGA6; ITGA7; ITGA10; ITGA11; MYH6; MYH7; ITGA2B; RYR2; CACNA1F; TTN; CACNA1S; LAMA2; ITGB4; LMNA; ADCY5; ADCY6; ADCY7; ADCY1; ADCY3; GNAS; ADCY9	4624; 4625; 3655; 3673; 3674; 3676; 3679; 7273; 107; 109; 111; 112; 113; 115; 6262; 3691; 2778; 1756; 775; 778; 779; 22801; 8515; 3908; 4000; 2010	0.000373845	0.0180692	26
Fatty acid biosynthesis	KEGG	13	path:hsa00061	ACACA; ACACB; OLAH; ACSL4; ACSL5; FASN; ACSBG1; ACSBG2	32; 55301; 2182; 81616; 23205; 2194; 51703; 31	0.000148123	0.00859114	8
ABC transporters	KEGG	44	path:hsa02010	TAP1; ABCA12; ABCA13; ABCA8; ABCC10; ABCB4; ABCA4; ABCB10; ABCB7; ABCC9; ABCB5; ABCA1; ABCA2; ABCD3; ABCC1; ABCC2; ABCC11	4363; 19; 20; 22; 24; 23456; 154664; 26154; 340273; 5825; 85320; 10060; 1244; 6890; 10351; 89845; 5244	9.56e-05	0.00692879	17
Focal adhesion	KEGG	199	path:hsa04510	PDGFRA; TNC; THBS2; ITGA2; DOCK1; ITGA4; ITGA6; ITGA7; CTNNB1; ITGA10; ITGA11; RAPGEF1; FLT4; THBS1; DIAPH1; ROCK1; ITGA2B; TLN2; THBS3; TLN1; PPP1R12A; FLT1; RELN; LAMA1; LAMA2; LAMA4; ITGB4; PIP5K1C; EGFR; COL1A1; VCL; COL4A6; COL4A4; VEGFA; VEGFC; LAMC3; LAMC1; BCAR1; FLNB; TNXB; COL4A3; SOS1; FN1; VAV1; COL6A1; MYLK; PTEN; COL1A2; LAMA5; PIK3CA; PAK4; FLNA; COL6A3; FLNC; COL6A5; COL6A6	7424; 5649; 10298; 4638; 5156; 4659; 284217; 5728; 7094; 3655; 2316; 256076; 10319; 2318; 3673; 3674; 3676; 3679; 22801; 3691; 5290; 2335; 1729; 83660; 7409; 7414; 1277; 7422; 1793; 1285; 1286; 1288; 1291; 1293; 2324; 131873; 3371; 8515; 3910; 3911; 3915; 9564; 23396; 2321; 7057; 7058; 7059; 3908; 1956; 2889; 6093; 2317; 1499; 7148; 1278; 6654	8.53e-07	8.24e-05	56
Protein digestion and absorption	KEGG	90	path:hsa04974	COL10A1; SLC3A1; COL11A1; COL11A2; SLC7A7; COL3A1; SLC9A3; COL27A1; KCNN4; ELN; COL6A1; COL18A1; COL4A6; COL4A4; COL4A3; SLC15A1; COL15A1; COL7A1; COL5A3; SLC3A2; COL22A1; COL14A1; COL13A1; COL1A2; MEP1B; COL1A1; COL21A1; COL6A3; COL6A5; MEP1A; COL12A1; COL6A6	1291; 256076; 169044; 4224; 4225; 81578; 3783; 7373; 1277; 1278; 1281; 1285; 1286; 1288; 1293; 1294; 1300; 1301; 1302; 1303; 1305; 1306; 131873; 85301; 50509; 9056; 6519; 6520; 80781; 6550; 6564; 2006	8.5e-07	8.24e-05	32
ECM-receptor interaction	KEGG	82	path:hsa04512	THBS2; ITGA2; HSPG2; ITGA4; ITGA6; ITGA7; ITGA10; ITGA11; GP1BB; LAMA5; ITGA2B; TNXB; THBS3; THBS1; RELN; GP6; LAMA1; LAMA2; LAMA4; ITGB4; CD47; COL4A6; COL4A4; COL4A3; TNC; LAMC3; LAMC1; SV2C; FN1; COL1A2; COL1A1; COL6A1; COL6A3; COL6A5; COL6A6	3691; 1285; 1286; 1288; 1291; 1293; 22987; 131873; 51206; 3371; 284217; 2335; 961; 3339; 3908; 3910; 3911; 3915; 256076; 10319; 3673; 3674; 3676; 3679; 7057; 22801; 5649; 8515; 7148; 7058; 7059; 3655; 2812; 1277; 1278	1.03e-09	2.99e-07	35
