# Supplementary material for: Whole-exome mutational landscape of neuroendocrine carcinomas of the gallbladder
Source: Signal Transduct Target Ther. 2021 Feb 10;6:55. doi: 10.1038/s41392-020-00412-3 (PMC7873252; doi:10.1038/s41392-020-00412-3)
Supplement: Supplementary file 12 — Supplementary table-S11 [file 41392_2020_412_MOESM12_ESM.xlsx]

## Sheet: Supplementary Table S11
Supplementary Table S11 Pathway analysis results of genes with a copy number gain in GB-NECs.
pathway	source	external_id	members_input_overlap	members_input_overlap_geneids	p-value	q-value
Homologous recombination	KEGG	path:hsa03440	POLD4; RAD52	5893; 57804	0.0367613	0.120087
Glycerophospholipid metabolism	KEGG	path:hsa00564	PLA2G2A; PLA2G2E; PLA2G2F	64600; 30814; 5320	0.0350061	0.120087
Pancreatic secretion	KEGG	path:hsa04972	PLA2G2A; PLA2G2E; PLA2G2F	5320; 64600; 30814	0.034101	0.120087
TGF-beta signaling pathway	KEGG	path:hsa04350	MYC; BAMBI; TGIF1	4609; 7050; 25805	0.0249701	0.101961
Base excision repair	KEGG	path:hsa03410	POLD4; NEIL2	252969; 57804	0.0245859	0.101961
Breast cancer	KEGG	path:hsa05224	MYC; FGF22; FGF23; FGF21	4609; 26291; 27006; 8074	0.0234451	0.101961
Phototransduction	KEGG	path:hsa04744	GNAT1; PDE6G	5148; 2779	0.0180252	0.098137
Melanoma	KEGG	path:hsa05218	FGF22; FGF23; FGF21	26291; 8074; 27006	0.0161436	0.098137
Ras signaling pathway	KEGG	path:hsa04014	PLA2G2A; PLA2G2E; PLA2G2F; FGF22; FGF23; FGF21	30814; 64600; 5320; 26291; 27006; 8074	0.00741166	0.0518816
Ether lipid metabolism	KEGG	path:hsa00565	PLA2G2A; PLA2G2E; PLA2G2F	5320; 64600; 30814	0.00500966	0.0409122
Fat digestion and absorption	KEGG	path:hsa04975	PLA2G2A; PLA2G2E; PLA2G2F	5320; 64600; 30814	0.00340018	0.0333217
Linoleic acid metabolism	KEGG	path:hsa00591	PLA2G2A; PLA2G2E; PLA2G2F	5320; 64600; 30814	0.00124251	0.0152207
Arachidonic acid metabolism	KEGG	path:hsa00590	PLA2G2A; PTGES; PLA2G2E; PLA2G2F	9536; 5320; 64600; 30814	0.00119435	0.0152207
Gastric cancer	KEGG	path:hsa05226	REG4; CCNE1; MYC; FGF22; FGF23; FGF21	4609; 83998; 26291; 27006; 898; 8074	0.000816449	0.0152207
alpha-Linolenic acid metabolism	KEGG	path:hsa00592	PLA2G2A; PLA2G2E; PLA2G2F	5320; 64600; 30814	0.000798997	0.0152207
