# Supplementary material for: Whole-exome mutational landscape of neuroendocrine carcinomas of the gallbladder
Source: Signal Transduct Target Ther. 2021 Feb 10;6:55. doi: 10.1038/s41392-020-00412-3 (PMC7873252; doi:10.1038/s41392-020-00412-3)
Supplement: Supplementary file 13 — Supplementary table-S12 [file 41392_2020_412_MOESM13_ESM.xlsx]

## Sheet: Supplementary Table S12
Supplementary Table S12 Pathway analysis results of genes with a copy number gain in GBCs.
pathway	source	external_id	members_input_overlap	members_input_overlap_geneids	p-value	q-value
Vascular smooth muscle contraction	KEGG	path:hsa04270	PLA2G2E; RAMP1	10267; 30814	0.0486387	0.131864
Melanogenesis	KEGG	path:hsa04916	ASIP; KRAS	3845; 434	0.0350818	0.131864
Prostate cancer	KEGG	path:hsa05215	CCNE1; KRAS	3845; 898	0.0325807	0.131864
Gap junction	KEGG	path:hsa04540	TUBA4A; KRAS	3845; 7277	0.0272289	0.131864
Arachidonic acid metabolism	KEGG	path:hsa00590	PTGES; PLA2G2E	9536; 30814	0.0145403	0.131864
Gastric cancer	KEGG	path:hsa05226	REG4; CCNE1; KRAS	83998; 3845; 898	0.00929691	0.131864
