# Supplementary material for: Whole-exome mutational landscape of neuroendocrine carcinomas of the gallbladder
Source: Signal Transduct Target Ther. 2021 Feb 10;6:55. doi: 10.1038/s41392-020-00412-3 (PMC7873252; doi:10.1038/s41392-020-00412-3)
Supplement: Supplementary file 14 — Supplementary table-S13 [file 41392_2020_412_MOESM14_ESM.xlsx]

## Sheet: Supplementary Table S13
Supplementary Table S13 Pathway analysis results of genes with a copy number loss in GB-NECs.
pathway	source	external_id	members_input_overlap	members_input_overlap_geneids	p-value	q-value
Fat digestion and absorption	KEGG	path:hsa04975	PLA2G2A; FABP1	5320; 2168	0.0403136	0.275961
Base excision repair	KEGG	path:hsa03410	APEX1; NEIL2	252969; 328	0.0270149	0.275961
Cytokine-cytokine receptor interaction	KEGG	path:hsa04060	CCL2; IFNL1; IL36RN; CCL15; IL1RN; IL1F10; IL4; XCL1; CCL23; IL36G	282618; 84639; 6347; 6359; 6368; 6375; 26525; 3557; 56300; 3565	9.43206e-05	0.00207505
