# Supplementary material for: Whole-exome mutational landscape of neuroendocrine carcinomas of the gallbladder
Source: Signal Transduct Target Ther. 2021 Feb 10;6:55. doi: 10.1038/s41392-020-00412-3 (PMC7873252; doi:10.1038/s41392-020-00412-3)
Supplement: Supplementary file 15 — Supplementary table-S14 [file 41392_2020_412_MOESM15_ESM.xlsx]

## Sheet: Supplementary Table S14
Supplementary Table S14 Pathway analysis results of genes with a copy number loss in GBCs.
pathway	source	external_id	members_input_overlap	members_input_overlap_geneids	p-value	q-value
PPAR signaling pathway	KEGG	path:hsa03320	FABP1; PPARA	5465; 2168	0.0404419	0.0960495
Non-alcoholic fatty liver disease (NAFLD)	KEGG	path:hsa04932	COX6B1; FASLG; PPARA	1340; 5465; 356	0.0263244	0.0714518
Fat digestion and absorption	KEGG	path:hsa04975	PLA2G2A; FABP1	5320; 2168	0.0134351	0.0425444
Chemokine signaling pathway	KEGG	path:hsa04062	CCL2; CCL28; XCL1; CCL14	56477; 6347; 6358; 6375	0.0088402	0.0335927
Fatty acid elongation	KEGG	path:hsa00062	ELOVL6; ELOVL3	83401; 79071	0.00734587	0.0335927
Salivary secretion	KEGG	path:hsa04970	PRH2; CST4; PRH1	5554; 5555; 1472	0.00683636	0.0335927
Biosynthesis of unsaturated fatty acids	KEGG	path:hsa01040	ELOVL6; ELOVL3	79071; 83401	0.00597653	0.0335927
Cytokine-cytokine receptor interaction	KEGG	path:hsa04060	CCL2; IL19; CCL14; IL17C; CCL28; XCL1; FASLG; IL20; CXCL17	27189; 56477; 284340; 6347; 6358; 6375; 29949; 356; 50604	4.1e-06	7.79e-05
