# Supplementary material for: Whole-exome mutational landscape of neuroendocrine carcinomas of the gallbladder
Source: Signal Transduct Target Ther. 2021 Feb 10;6:55. doi: 10.1038/s41392-020-00412-3 (PMC7873252; doi:10.1038/s41392-020-00412-3)
Supplement: Supplementary file 16 — Supplementary table-S15 [file 41392_2020_412_MOESM16_ESM.xlsx]

## Sheet: Supplementary Table S15
Supplementary Table S15 Detailed information on the potentially pathogenic mutations detected in 15 GB-NEC samples.
Sample ID	Gene	Chromosome	position	REF	ALT	Rs ID	Alternative allele frequency	HGVS_C	HGVS_P	Clinvar significance	Population frequency
GBNEC_14	PEX6	6	42934551	G	A	rs769896492	0.2462	c.1930C>T	p.Arg644Trp	Pathogenic	6.06e-05
GBNEC_14	WT1	11	32413514	G	A		0.1235	c.1432+4C>T		Pathogenic	-1
GBNEC_14	TP53	17	7578448	G	T		0.2534	c.482C>A	p.Ala161Asp	Pathogenic	-1
GBNEC_14	CACNA1A	19	13470494	C	T	rs863224852	0.0897	c.904G>A	p.Asp302Asn	Likely_pathogenic	-1
GBNEC_13	KRAS	12	25398284	C	G	rs121913529	0.5294	c.35G>C	p.Gly12Ala	Pathogenic	-1
GBNEC_13	MYH7	14	23894202	G	A		0.08	c.2455C>T	p.Arg819Trp	Likely_pathogenic	-1
GBNEC_13	COL1A1	17	48268186	C	T	rs72651661	0.0923	c.2335G>A	p.Gly779Ser	Pathogenic	-1
GBNEC_12	PNPT1	2	55906921	C	T	rs772153760	0.1071	c.575G>A	p.Arg192Gln	Likely_pathogenic	9.73e-05
GBNEC_12	CYP4V2	4	187130097	G	A	rs199476201	0.1692	c.1169G>A	p.Arg390His	Pathogenic	-1
GBNEC_12	F13A1	6	6174873	C	T	rs121913069	0.0886	c.1687G>A	p.Gly563Arg	Pathogenic	0
GBNEC_12	CPT1A	11	68566685	C	T		0.1154	c.693+1G>A		Likely_pathogenic	-1
GBNEC_12	GALC	14	88411896	C	T	rs749597090	0.0978	c.1670+1G>A		Likely_pathogenic	0.00011596
GBNEC_12	TP53	17	7578526	C	A		0.3559	c.404G>T	p.Cys135Phe	Likely_pathogenic	-1
GBNEC_12	LDLR	19	11216183	G	A		0.0938	c.601G>A	p.Glu201Lys	Likely_pathogenic	-1
GBNEC_12	MORC2	22	31345795	G	A	rs864309504	0.1132	c.260C>T	p.Ser87Leu	Pathogenic	-1
GBNEC_11	TP53	17	7577539	G	A	rs121912651	0.3917	c.742C>T	p.Arg248Trp	Pathogenic	1.5e-05
GBNEC_11	DMD	X	31525430	C	A		0.6912	c.8358G>T	p.Trp2786Cys	Pathogenic	-1
GBNEC_11	GLA	X	100658833	C	T	rs372966991	0.128	c.335G>A	p.Arg112His	Pathogenic	0.00014863
GBNEC_6	CTNNB1	3	41266101	C	G	rs121913400	0.8289	c.98C>G	p.Ser33Cys	Pathogenic	-1
GBNEC_6	FAM20C	7	295835	G	A		0.3848	c.1093G>A	p.Gly365Ser	Pathogenic	-1
GBNEC_10	EYS	6	64694282	C	A		0.4304	c.7049G>T	p.Cys2350Phe	Likely_pathogenic	-1
GBNEC_10	FBN1	15	48780381	G	T		0.418	c.3266C>A	p.Thr1089Asn	Pathogenic	-1
GBNEC_10	TP53	17	7578394	T	A		0.1038	c.536A>T	p.His179Leu	Likely_pathogenic	-1
GBNEC_9	CTNNB1	3	41266113	C	T	rs121913403	0.4024	c.110C>T	p.Ser37Phe	Pathogenic	-1
GBNEC_9	UBA5	3	132394183	C	T		0.3871	c.904C>T	p.Gln302*	Pathogenic	-1
GBNEC_9	PIK3CA	3	178936082	G	A	rs121913273	0.376	c.1624G>A	p.Glu542Lys	Pathogenic	-1
GBNEC_9	COL1A1	17	48264026	C	G		0.3831	c.3789G>C	p.Lys1263Asn	Pathogenic	-1
GBNEC_4	PTEN	10	89692901	G	A	rs786204929	0.8704	c.385G>A	p.Gly129Arg	Pathogenic	-1
GBNEC_8	SLC25A15	13	41383721	G	A	rs104894431	0.1667	c.824G>A	p.Arg275Gln	Pathogenic	-1
GBNEC_5	ATP7B	13	52513240	C	T	rs776280797	0.672	c.3646G>A	p.Val1216Met	Likely_pathogenic	0.00011593
GBNEC_5	ACADVL	17	7127303	G	A	rs118204016	0.9461	c.1418G>A	p.Arg473His	Pathogenic	0.00034698
GBNEC_5	TP53	17	7578460	A	C		0.9328	c.470T>G	p.Val157Gly	Likely_pathogenic	-1
GBNEC_1	MYO7A	11	76873222	G	A	rs376061637	0.3889	c.1400G>A	p.Arg467Gln	Likely_pathogenic	0.00025151
GBNEC_1	TP53	17	7578437	G	A	rs730882001	0.3483	c.493C>T	p.Gln165*	Pathogenic	-1
GBNEC_1	MYO15A	17	18030480	G	A		0.4577	c.4032+1G>A		Pathogenic	-1
GBNEC_2	TP53	17	7577556	C	T	rs121912655	0.8252	c.725G>A	p.Cys242Tyr	Pathogenic	-1
