# Supplementary material for: Whole-exome mutational landscape of neuroendocrine carcinomas of the gallbladder
Source: Signal Transduct Target Ther. 2021 Feb 10;6:55. doi: 10.1038/s41392-020-00412-3 (PMC7873252; doi:10.1038/s41392-020-00412-3)
Supplement: Supplementary file 17 — Supplementary table-S16 [file 41392_2020_412_MOESM17_ESM.xlsx]

## Sheet: Supplementary Table S16
Supplementary Table S16 Detailed information on the potentially pathogenic mutations detected in 22 GBC samples.
Sample ID	Gene	CHROM	POS	REF	ALT	Rs ID	Alternative allele frequency	HGVS_C	HGVS_P	Clinvar significance	Population frequency
GBC_1	IL7R	5	35867539	G	T		0.125	c.353G>T	p.Cys118Phe	Pathogenic	-1
GBC_1	SERAC1	6	158532447	C	T	rs768913919	0.1132	c.1916G>A	p.Arg639His	Pathogenic	0.000173943
GBC_1	NANS	9	100839300	G	GT	rs756008697	0.3095	c.448+2dupT		Pathogenic	0.00012273
GBC_1	TP53	17	7579432	AG	A		0.202	c.254delC	p.Pro85fs	Likely_benign#Likely_benign#Pathogenic	-1
GBC_1	F8	X	154157685	AT	A	rs387906455	0.2241	c.4379delA	p.Asn1460fs	Pathogenic	0.000125953
GBC_2	ATP7B	13	52520505	G	A	rs201038679	0.4293	c.2975C>T	p.Pro992Leu	Pathogenic	0.000492368
GBC_3	TAPT1	4	16176353	C	A		0.1538	c.1108-1G>T		Pathogenic	-1
GBC_3	LIPA	10	90983467	C	A	rs267607218	0.7805	c.796G>T	p.Gly266*	Pathogenic	-1
GBC_3	FBN1	15	48729158	C	T	rs794728252	0.1714	c.6496G>A	p.Asp2166Asn	Likely_pathogenic#Uncertain_significance#Pathogenic	-1
GBC_3	EDA	X	69253376	G	A		0.1194	c.922G>A	p.Glu308Lys	Pathogenic	-1
GBC_3	WDR62	19	36594660	G	GC		0.2423	c.3936dupC	p.Val1313fs	Pathogenic	-1
GBC_4	CYP27A1	2	219679439	C	A	rs72551322	0.15	c.1435C>A	p.Arg479Ser	Pathogenic#Pathogenic	4.52707e-05
GBC_4	TECRL	4	65175614	C	T	rs773204795	0.5	c.587G>A	p.Arg196Gln	Pathogenic	3.00165e-05
GBC_4	PEX7	6	137146410	G	A	rs267608254	0.1132	c.188+1G>A		Pathogenic	-1
GBC_4	VPS13B	8	100880679	C	A		0.12	c.11453C>A	p.Ser3818*	Pathogenic	-1
GBC_4	GLDC	9	6604637	G	A	rs386833517	0.225	c.1009C>T	p.Arg337*	Pathogenic/Likely_pathogenic	6.05914e-05
GBC_4	NHS	X	17739661	G	A	rs398124611	0.16	c.953G>A	p.Trp318*	Pathogenic	-1
GBC_4	DMD	X	32429985	G	T		0.0896	c.4117C>A	p.Gln1373Lys	Pathogenic	-1
GBC_4	TP53	17	7576873	CA	C		0.1081	c.972delT	p.Asp324fs	Pathogenic	-1
GBC_5	CTLA4	2	204735350	C	T	rs606231417	0.1	c.151C>T	p.Arg51*	Pathogenic	-1
GBC_5	TP53	17	7577105	G	A		0.2708	c.833C>T	p.Pro278Leu	Pathogenic/Likely_pathogenic#Likely_pathogenic#Likely_pathogenic	-1
GBC_6	BSND	1	55464998	G	A	rs74315289	0.5424	c.139G>A	p.Gly47Arg	Pathogenic	0.000453926
GBC_6	ALS2	2	202589115	G	A	rs767350733	0.1224	c.3415C>T	p.Arg1139*	Likely_pathogenic	2.99697e-05
GBC_6	SBDS	7	66456123	C	T	rs113993997	0.0857	c.624+1G>A		Pathogenic	0.00011636
GBC_7	ALPL	1	21889712	G	A	rs121918011	0.2	c.407G>A	p.Arg136His	Pathogenic/Likely_pathogenic	0.000303159
GBC_7	ASPM	1	197062385	G	A	rs587783287	0.1096	c.9091C>T	p.Arg3031*	Pathogenic	-1
GBC_7	FGFR1	8	38273417	G	A	rs121909639	0.1622	c.1918C>T	p.Arg640*	Pathogenic,_risk_factor	-1
GBC_8	PIK3CA	3	178916944	A	C		0.3158	c.331A>C	p.Lys111Gln	Likely_pathogenic	-1
GBC_8	SERPING1	11	57381948	G	A	rs121907948	0.0824	c.1526G>A	p.Arg509His	Pathogenic#Pathogenic#not_provided	-1
GBC_8	TP53	17	7578211	C	T	rs587778720	0.1509	c.638G>A	p.Arg213Gln	Likely_pathogenic#Pathogenic/Likely_pathogenic#Pathogenic/Likely_pathogenic	1.50047e-05
GBC_8	BRCA1	17	41251848	G	A		0.0857	c.491C>T	p.Thr164Ile	Pathogenic	-1
GBC_8	PNKP	19	50365665	C	A		0.129	c.992G>T	p.Trp331Leu	Pathogenic	-1
GBC_8	PI4KA	22	21119924	G	A	rs777006911	0.0952	c.2386C>T	p.Arg796*	Pathogenic	8.63707e-05
GBC_9	CDCA7	2	174231032	C	T		0.0833	c.1057C>T	p.Arg353Cys	Pathogenic	-1
GBC_9	PIK3CA	3	178916876	G	A	rs121913287	0.1321	c.263G>A	p.Arg88Gln	Likely_pathogenic	-1
GBC_9	TP53	17	7577099	C	G	rs121912660	0.5333	c.839G>C	p.Arg280Thr	Conflicting_interpretations_of_pathogenicity#Conflicting_interpretations_of_pathogenicity#Likely_pathogenic	-1
GBC_9	GLA	X	100655688	C	A		0.1321	c.605G>T	p.Cys202Phe	Pathogenic	-1
GBC_10	CWC27	5	64181325	C	CA	rs755510023	0.4444	c.1002dupA	p.Val335fs	Pathogenic	0.000436605
GBC_11	MSH6	2	48033436	C	T		0.1429	c.3740C>T	p.Thr1247Ile	Pathogenic#Uncertain_significance	-1
GBC_11	F9	X	138633397	G	A	rs387906478	0.303	c.697G>A	p.Ala233Thr	Pathogenic	-1
GBC_12	CTNNB1	3	41266104	G	A	rs28931589	0.2478	c.101G>A	p.Gly34Glu	Pathogenic/Likely_pathogenic,_other#Likely_pathogenic#Conflicting_interpretations_of_pathogenicity	9.61723e-05
GBC_12	PIK3CA	3	178936091	G	A	rs104886003	0.2874	c.1633G>A	p.Glu545Lys	Pathogenic/Likely_pathogenic#Pathogenic/Likely_pathogenic	1.50811e-05
GBC_12	PROP1	5	177421231	C	T	rs121917842	0.1649	c.218G>A	p.Arg73His	Pathogenic	3.03656e-05
GBC_12	MUT	6	49419405	C	T	rs564069299	0.6754	c.1106G>A	p.Arg369His	Pathogenic	0.000116144
GBC_12	KRAS	12	25398284	C	T	rs121913529	0.1778	c.35G>A	p.Gly12Asp	Pathogenic/Likely_pathogenic#Pathogenic/Likely_pathogenic#Pathogenic/Likely_pathogenic	0.000111185
GBC_12	ERBB2	17	37880998	G	T	rs144434331	0.1667	c.2327G>T	p.Gly776Val	Pathogenic#not_provided	-1
GBC_12	RHBDF2	17	74475081	G	T		0.0842	c.566C>A	p.Pro189Gln	Pathogenic	-1
GBC_13	TP53	17	7577105	G	A		0.2381	c.833C>T	p.Pro278Leu	Pathogenic/Likely_pathogenic#Likely_pathogenic#Likely_pathogenic	-1
GBC_14	SPR	2	73115493	C	G		0.1786	c.355C>G	p.Gln119Glu	Pathogenic	-1
GBC_14	PIK3CA	3	178936091	G	A	rs104886003	0.2289	c.1633G>A	p.Glu545Lys	Pathogenic/Likely_pathogenic#Pathogenic/Likely_pathogenic	1.50811e-05
GBC_14	TP53	17	7578203	C	A		0.1957	c.646G>T	p.Val216Leu	Likely_pathogenic#Uncertain_significance#Conflicting_interpretations_of_pathogenicity	-1
GBC_14	KRT5	12	52910449	G	GCCT		0.16	c.1410_1411insAGG	p.Tyr470_Arg471insArg	Pathogenic	-1
GBC_15	HIBCH	2	191073618	C	T	rs770114459	0.0946	c.1033G>A	p.Gly345Ser	Pathogenic	1.53813e-05
GBC_15	RQCD1	2	219447748	T	C		0.1515	c.259T>C	p.Ser87Pro	Likely_pathogenic	-1
GBC_15	BRAF	7	140453155	C	T	rs397516896	0.2833	c.1780G>A	p.Asp594Asn	Pathogenic/Likely_pathogenic#Pathogenic/Likely_pathogenic#Pathogenic	-1
GBC_15	CDKN2A	9	21971208	C	T		0.2571	c.317-1G>A		Pathogenic#Pathogenic	-1
GBC_15	BRCA2	13	32906919	G	A	rs398122725	0.1628	c.1304G>A	p.Arg435Lys	Uncertain_significance#Pathogenic#Likely_pathogenic	-1
GBC_15	ZNF469	16	88505063	G	A	rs273585629	0.1053	c.11185G>A	p.Gly3729Ser	Pathogenic	0.000202511
GBC_15	SMAD4	18	48591918	C	T	rs80338963	0.1446	c.1081C>T	p.Arg361Cys	Pathogenic#Pathogenic/Likely_pathogenic#Pathogenic/Likely_pathogenic	-1
GBC_15	MUTYH	1	45797417	T	TG	rs768130289	0.0968	c.1101dupC	p.Arg368fs	Pathogenic/Likely_pathogenic#Likely_pathogenic	8.77501e-05
GBC_15	SMC1A	X	53439899	CCTT	C	rs727503773	0.1969	c.802_804delAAG	p.Lys268del	Pathogenic	-1
GBC_16	MYCN	2	16086016	C	T		0.0833	c.1192C>T	p.Arg398Trp	Likely_pathogenic	-1
GBC_16	KRAS	12	25398281	C	T	rs112445441	0.875	c.38G>A	p.Gly13Asp	drug_response#Pathogenic#Pathogenic/Likely_pathogenic	-1
GBC_16	IDH2	15	90631839	T	C		0.3182	c.514A>G	p.Arg172Gly	Likely_pathogenic#Likely_pathogenic	-1
GBC_16	ABCC6	16	16315607	G	A		0.1158	c.118C>T	p.Pro40Ser	Pathogenic	-1
GBC_16	ASPA	17	3379665	G	A	rs104894553	0.2069	c.212G>A	p.Arg71His	Pathogenic/Likely_pathogenic	0.000149853
GBC_16	ATP1A3	19	42474692	G	A		0.2	c.2266C>T	p.Arg756Cys	Likely_pathogenic	-1
GBC_16	PLA2G6	22	38511674	G	A	rs121908683	0.1714	c.1894C>T	p.Arg632Trp	Pathogenic	0.000197006
GBC_16	FLNA	X	153589729	C	T	rs782333540	0.1687	c.3154G>A	p.Val1052Met	Pathogenic	2.12486e-05
GBC_17	CNGA3	2	99013218	G	A	rs104893619	0.4956	c.1597G>A	p.Val533Met	Pathogenic	0.000116279
GBC_17	TP53	17	7578275	G	A	rs866380588	0.2708	c.574C>T	p.Gln192*	Pathogenic	-1
GBC_17	STK11	19	1221313	G	GC	rs869229504	0.2663	c.842dupC	p.Leu282fs	Pathogenic#Uncertain_significance#Pathogenic#Conflicting_interpretations_of_pathogenicity	-1
GBC_19	PNKD	2	219204562	G	A	rs201495280	0.5191	c.293G>A	p.Arg98His	Likely_pathogenic	0.000121743
GBC_19	CFTR	7	117174417	G	A	rs397508759	0.0968	c.577G>A	p.Glu193Lys	not_provided#Pathogenic	-1
GBC_20	PRPH2	6	42672306	C	T	rs753657349	0.4794	c.625G>A	p.Val209Ile	Likely_pathogenic	6.05694e-05
GBC_20	MUT	6	49425703	G	A	rs780068818	0.0851	c.454C>T	p.Arg152*	Pathogenic	0.000121551
GBC_20	FBN1	15	48805796	C	A		0.0952	c.1538G>T	p.Cys513Phe	Likely_pathogenic	-1
GBC_21	PMS2	7	6045598	G	C		0.5052	c.88C>G	p.Gln30Glu	Pathogenic#Uncertain_significance	-1
GBC_21	TP53	17	7577559	G	C	rs28934573	0.1574	c.722C>G	p.Ser241Cys	Pathogenic/Likely_pathogenic#Likely_pathogenic#Likely_pathogenic	0
GBC_21	PTEN	10	89717710	GCCGT	G		0.2558	c.736_739delCCGT	p.Pro246fs	Likely_pathogenic	-1
GBC_22	GLRA1	5	151239523	C	T	rs281864914	0.1395	c.299G>A	p.Arg100His	Pathogenic#Pathogenic	9.61538e-05
GBC_22	CENPJ	13	25480480	G	A	rs138228629	0.1818	c.1696C>T	p.Arg566*	Pathogenic	0.000232666
GBC_22	MYH7	14	23887458	G	A	rs397516201	0.085	c.4130C>T	p.Thr1377Met	Likely_pathogenic	-1
GBC_22	MYH7	14	23897049	C	T	rs564101364	0.1304	c.1633G>A	p.Asp545Asn	Likely_pathogenic	-1
GBC_22	FGD1	X	54482666	C	T	rs28935497	0.0845	c.1829G>A	p.Arg610Gln	Pathogenic	-1
GBC_22	PALB2	16	23614914	G	GT	rs587776425	0.5455	c.3426dupA	p.Leu1143fs	Pathogenic	-1
