# Supplementary material for: Whole-exome mutational landscape of neuroendocrine carcinomas of the gallbladder
Source: Signal Transduct Target Ther. 2021 Feb 10;6:55. doi: 10.1038/s41392-020-00412-3 (PMC7873252; doi:10.1038/s41392-020-00412-3)
Supplement: Supplementary file 18 — Supplementary table-S17 [file 41392_2020_412_MOESM18_ESM.xlsx]

## Sheet: Supplementary Table S17
Supplementary Table S17 Detailed information on mutations in genes with a potential drug response in GB-NECs.
Gene	Chromosome	Start_position	Variant_Type	Reference_Allele	Tumor_Seq_Allele1	Protein_Change	Variant_Classification	Sample ID	Protein Change	Cancer Type	Level	Drugs(s)	Protein Change	Cancer Type	Level	Drugs(s)	Protein Change	Cancer Type	Level	Drugs(s)
ALK	2	30143188	SNP	C	T	p.Gly113Asp	Missense_Mutation	GBNEC_1	Oncogenic Mutations	Non-Small Cell Lung Cancer	1	Brigatinib, Lorlatinib
EGFR	7	55269452	SNP	G	A	p.Val1047Met	Missense_Mutation	GBNEC_1	unknown	unknown	unknown	unknown
BRCA1	17	41245222	SNP	C	T	p.Asp776Asn	Missense_Mutation	GBNEC_1	Oncogenic Mutations	Ovarian Cancer	1	Niraparib, Rucaparib	Oncogenic Mutations	Peritoneal Serous Carcinoma	1	Niraparib, Rucaparib
MTOR	1	11210266	SNP	T	A	p.Gln1496Leu	Missense_Mutation	GBNEC_3	Oncogenic Mutations	All Solid Tumors	4	Everolimus, Temsirolimus
KDM6A	X	44928884	INDEL	TC	T	p.Thr670fs	Frame_Shift_Del	GBNEC_3	Oncogenic Mutations	Bladder Cancer	4	Tazemetostat
NTRK1	1	156844377	SNP	T	A	p.Ser404Thr	Missense_Mutation	GBNEC_4	unknown	unknown	unknown	unknown
PTEN	10	89692901	SNP	G	A	p.Gly129Arg	Missense_Mutation	GBNEC_4	Oncogenic Mutations	All Solid Tumors	4	AZD8186, GSK2636771
RAF1	3	12641745	SNP	T	C	p.Asn319Ser	Missense_Mutation	GBNEC_5	Oncogenic Mutations	Histiocytosis	3A	Cobimetinib
CDK12	17	37618715	SNP	G	A	p.Glu131Lys	Missense_Mutation	GBNEC_5	Truncating Mutations	All Solid Tumors	4	Cemiplimab, Nivolumab, Pembrolizumab
ERCC2	19	45855787	SNP	C	A	p.Gly675Cys	Missense_Mutation	GBNEC_5	Oncogenic Mutations	Bladder Cancer	3A	Cisplatin
ATM	11	108218033	INDEL	GACATGTACAGAAT	G	p.His2872fs	Frame_Shift_Del	GBNEC_6	Oncogenic Mutations	All Solid Tumors	4	Olaparib
PDGFRA	4	55138635	SNP	G	A	p.Glu438Lys	Missense_Mutation	GBNEC_7	Oncogenic Mutations	Gastrointestinal Stromal Tumor	2A	Imatinib
BRCA2	13	32911543	SNP	C	G	p.Ile1017Met	Missense_Mutation	GBNEC_7	Oncogenic Mutations	Ovarian Cancer	1	Niraparib, Rucaparib	Oncogenic Mutations	Peritoneal Serous Carcinoma	1	Niraparib, Rucaparib
CDK12	17	37627556	SNP	C	T	p.Leu491Phe	Missense_Mutation	GBNEC_7	unknown	unknown	unknown	unknown
SF3B1	2	198288587	SNP	C	T	p.Ser47Asn	Missense_Mutation	GBNEC_8	Oncogenic Mutations	Acute Myeloid Leukemia	4	H3B-8800
FGFR1	8	38274832	SNP	G	A	p.Thr583Met	Missense_Mutation	GBNEC_8	Oncogenic Mutations	All Solid Tumors	4	AZD4547, BGJ398, Debio1347, Erdafitinib
PIK3CA	3	178936082	SNP	G	A	p.Glu542Lys	Missense_Mutation	GBNEC_9	Oncogenic Mutations	Breast Cancer	1	Alpelisib + Fulvestrant
FLI1	11	128638150	SNP	G	C	p.Arg123Thr	Missense_Mutation	GBNEC_9	unknown	unknown	unknown	unknown
TSC2	16	2100490	SNP	A	T		Splice_Site	GBNEC_9	Oncogenic Mutations	CNS Cancer	1	Everolimus
JAK2	9	5064922	SNP	G	A	p.Val366Met	Missense_Mutation	GBNEC_10	unknown	unknown	unknown	unknown
KDM6A	X	44922734	SNP	C	A	p.Ser539*	Nonsense_Mutation	GBNEC_11	Oncogenic Mutations	Bladder Cancer	4	Tazemetostat
ROS1	6	117681526	SNP	C	T	p.Val1142Ile	Missense_Mutation	GBNEC_13	unknown	unknown	unknown	unknown
KRAS	12	25398284	SNP	C	G	p.Gly12Ala	Missense_Mutation	GBNEC_13	Oncogenic Mutations	Colorectal Cancer	R1	Cetuximab, Panitumumab	Oncogenic Mutations	Histiocytosis	3A	Cobimetinib	Oncogenic Mutations	All Solid Tumors	4	Binimetinib, Cobimetinib, Trametinib
ALK	2	29416133	SNP	G	A	p.Thr1607Ile	Missense_Mutation	GBNEC_14	Oncogenic Mutations	Non-Small Cell Lung Cancer	1	Brigatinib, Lorlatinib
PTCH1	9	98220572	SNP	G	A	p.Pro964Leu	Missense_Mutation	GBNEC_14	unknown	unknown	unknown	unknown
FGFR2	10	123239422	SNP	G	C	p.Tyr806*	Nonsense_Mutation	GBNEC_14	Oncogenic Mutations	All Solid Tumors	4	AZD4547, BGJ398, Debio1347, Erdafitinib
ATM	11	108213956	SNP	C	T	p.Pro2759Leu	Missense_Mutation	GBNEC_14	Oncogenic Mutations	All Solid Tumors	4	Olaparib
BRCA2	13	32954270	SNP	G	A	p.Val3082Met	Missense_Mutation	GBNEC_14	Oncogenic Mutations	Ovarian Cancer	1	Niraparib, Rucaparib	Oncogenic Mutations	Peritoneal Serous Carcinoma	1	Niraparib, Rucaparib
BRCA1	17	41251830	SNP	C	T	p.Arg170Gln	Missense_Mutation	GBNEC_14	Oncogenic Mutations	Ovarian Cancer	1	Niraparib, Rucaparib	Oncogenic Mutations	Peritoneal Serous Carcinoma	1	Niraparib, Rucaparib
FLI1	11	128680726	INDEL	TC	T	p.Pro402fs	Frame_Shift_Del	GBNEC_14	unknown	unknown	unknown	unknown
ALK	2	29754893	SNP	C	T	p.Ala348Thr	Missense_Mutation	GBNEC_15	Oncogenic Mutations	Non-Small Cell Lung Cancer	1	Brigatinib, Lorlatinib
