# Supplementary material for: Whole-exome mutational landscape of neuroendocrine carcinomas of the gallbladder
Source: Signal Transduct Target Ther. 2021 Feb 10;6:55. doi: 10.1038/s41392-020-00412-3 (PMC7873252; doi:10.1038/s41392-020-00412-3)
Supplement: Supplementary file 19 — Supplementary table-S18 [file 41392_2020_412_MOESM19_ESM.xlsx]

## Sheet: Supplementary Table S18
Supplementary Table S18 Detailed information on mutations in genes with a potential drug response in GBCs.
Gene	Chromosome	Start_position	Variant_Type	Reference_Allele	Tumor_Seq_Allele1	Protein_Change	Variant_Classification	Sample ID	Protein Change	Cancer Type	Level	Drugs(s)	Protein Change	Cancer Type	Level	Drugs(s)	Protein Change	Cancer Type	Level	Drugs(s)
SF3B1	2	198257832	SNP	G	A	p.Ser1207Leu	Missense_Mutation	GBC_1	Oncogenic Mutations	Acute Myeloid Leukemia	4	H3B-8800
SF3B1	2	198267740	SNP	G	T	p.Pro580Gln	Missense_Mutation	GBC_1	Oncogenic Mutations	Acute Myeloid Leukemia	4	H3B-8800
PDGFRA	4	55127519	SNP	A	G	p.Asn103Asp	Missense_Mutation	GBC_2	Oncogenic Mutations	Gastrointestinal Stromal Tumor	2A	Imatinib
ESR1	6	152265592	SNP	C	A	p.Leu349Met	Missense_Mutation	GBC_2	Oncogenic Mutations	Breast Cancer	3A	AZD9496, Fulvestrant
ATM	11	108168075	SNP	G	T	p.Met1657Ile	Missense_Mutation	GBC_2	Oncogenic Mutations	All Solid Tumors	4	Olaparib
NTRK3	15	88476351	SNP	T	C	p.Asn594Ser	Missense_Mutation	GBC_2	unknown	unknown	unknown	unknown
ALK	2	29445446	SNP	C	A	p.Glu1129Asp	Missense_Mutation	GBC_3	Oncogenic Mutations	Non-Small Cell Lung Cancer	1	Brigatinib, Lorlatinib
MET	7	116398646	SNP	G	A	p.Glu746Lys	Missense_Mutation	GBC_3	unknown	unknown	unknown	unknown
BRAF	7	140482898	SNP	C	T	p.Val413Met	Missense_Mutation	GBC_4	Oncogenic Mutations	Histiocytosis	3A	Cobimetinib
ATM	11	108163362	SNP	G	C	p.Asp1485His	Missense_Mutation	GBC_4	Oncogenic Mutations	All Solid Tumors	4	Olaparib
ERBB2	17	37872646	SNP	C	T	p.Arg536Trp	Missense_Mutation	GBC_4	Oncogenic Mutations	Breast Cancer	3A	Neratinib	Oncogenic Mutations	Non-Small Cell Lung Cancer	3A	Ado-Trastuzumab Emtansine, Neratinib
U2AF1	21	44514591	SNP	G	A	p.Arg189Cys	Missense_Mutation	GBC_4	Oncogenic Mutations	Acute Myeloid Leukemia	4	H3B-8800
KDM6A	X	44949079	SNP	C	T	p.Pro1221Ser	Missense_Mutation	GBC_4	Oncogenic Mutations	Bladder Cancer	4	Tazemetostat
MTOR	1	11288976	SNP	C	A		Splice_Site	GBC_5	unknown	unknown	unknown	unknown
NRAS	1	115251235	SNP	C	T	p.Arg164His	Missense_Mutation	GBC_6	Oncogenic Mutations	Colorectal Cancer	R1	Cetuximab, Panitumumab	Oncogenic Mutations	Melanoma	3A	Binimetinib, Binimetinib + Ribociclib	Oncogenic Mutations	Thyroid Cancer	3A	Iodine I 131-6-Beta-Iodomethyl-19-Norcholesterol + Selumetinib
NTRK1	1	156848996	SNP	G	A	p.Val630Met	Missense_Mutation	GBC_6	unknown	unknown	unknown	unknown
KIT	4	55564516	SNP	G	A	p.Arg135His	Missense_Mutation	GBC_6	Oncogenic Mutations	Gastrointestinal Stromal Tumor	1	Imatinib, Regorafenib, Sunitinib	Oncogenic Mutations	Melanoma	2A	Imatinib
EGFR	7	55227893	SNP	A	G	p.Lys454Glu	Missense_Mutation	GBC_6	unknown	unknown	unknown	unknown
RET	10	43615655	SNP	C	G		Splice_Site	GBC_6	unknown	unknown	unknown	unknown
AKT1	14	105237174	SNP	G	T	p.Pro424His	Missense_Mutation	GBC_6	unknown	unknown	unknown	unknown
TSC2	16	2121910	SNP	G	A	p.Arg691His	Missense_Mutation	GBC_6	Oncogenic Mutations	CNS Cancer	1	Everolimus	Oncogenic Mutations	Renal Cell Carcinoma	2A	Everolimus
MTOR	1	11316060	SNP	G	T	p.Gln232Lys	Missense_Mutation	GBC_7	Oncogenic Mutations	All Solid Tumors	4	Everolimus, Temsirolimus
FGFR3	4	1807134	SNP	G	A	p.Ala491Thr	Missense_Mutation	GBC_7	Oncogenic Mutations	All Solid Tumors	4	AZD4547, BGJ398, Debio1347, Erdafitinib
ROS1	6	117686313	SNP	G	A	p.Pro1010Ser	Missense_Mutation	GBC_7	unknown	unknown	unknown	unknown
BRAF	7	140476773	SNP	C	T	p.Glu545Lys	Missense_Mutation	GBC_7	Oncogenic Mutations	Histiocytosis	3A	Cobimetinib
FGFR1	8	38273417	SNP	G	A	p.Arg640*	Nonsense_Mutation	GBC_7	Oncogenic Mutations	All Solid Tumors	4	AZD4547, BGJ398, Debio1347, Erdafitinib
ATM	11	108172392	SNP	C	T	p.Ala1732Val	Missense_Mutation	GBC_7	Oncogenic Mutations	All Solid Tumors	4	Olaparib
NF1	17	29557943	SNP	G	A	p.Arg1066Lys	Missense_Mutation	GBC_7	Oncogenic Mutations	All Solid Tumors	4	Cobimetinib, Trametinib
ERBB2	17	37883543	SNP	C	T		Splice_Site	GBC_7	unknown	unknown	unknown	unknown
PIK3CA	3	178916944	SNP	A	C	p.Lys111Gln	Missense_Mutation	GBC_8	Oncogenic Mutations	Breast Cancer	1	Alpelisib + Fulvestrant
EZH2	7	148524344	SNP	G	A	p.Pro214Ser	Missense_Mutation	GBC_8	Oncogenic Mutations	Follicular Lymphoma	3A	Tazemetostat
PTCH1	9	98209597	SNP	G	A	p.Pro1314Leu	Missense_Mutation	GBC_8	unknown	unknown	unknown	unknown
RET	10	43601893	SNP	C	T	p.Arg313Trp	Missense_Mutation	GBC_8	Oncogenic Mutations	Medullary Thyroid Cancer	3A	BLU-667, LOXO-292
NF1	17	29663359	SNP	T	G	p.Asp2005Glu	Missense_Mutation	GBC_8	Oncogenic Mutations	All Solid Tumors	4	Cobimetinib, Trametinib
BRCA1	17	41251848	SNP	G	A	p.Thr164Ile	Missense_Mutation	GBC_8	Oncogenic Mutations	Ovarian Cancer	1	Niraparib, Rucaparib	Oncogenic Mutations	Peritoneal Serous Carcinoma	1	Niraparib, Rucaparib
SF3B1	2	198288534	SNP	C	T	p.Asp65Asn	Missense_Mutation	GBC_9	Oncogenic Mutations	Acute Myeloid Leukemia	4	H3B-8800	Oncogenic Mutations	Chronic Myelomonocytic Leukemia	4	H3B-8800
PIK3CA	3	178916876	SNP	G	A	p.Arg88Gln	Missense_Mutation	GBC_9	Oncogenic Mutations	Breast Cancer	1	Alpelisib + Fulvestrant
MET	7	116340199	SNP	C	T	p.Ala354Val	Missense_Mutation	GBC_10	unknown	unknown	unknown	unknown
BRAF	7	140534548	SNP	G	A	p.Ser122Phe	Missense_Mutation	GBC_10	Oncogenic Mutations	Histiocytosis	3A	Cobimetinib
PTCH1	9	98229674	SNP	C	A	p.Gly762Trp	Missense_Mutation	GBC_10	unknown	unknown	unknown	unknown
FGFR1	8	38282194	SNP	G	T	p.Leu288Met	Missense_Mutation	GBC_11	Oncogenic Mutations	All Solid Tumors	4	AZD4547, BGJ398, Debio1347, Erdafitinib
FGFR2	10	123274722	SNP	C	T	p.Arg400Gln	Missense_Mutation	GBC_11	Oncogenic Mutations	All Solid Tumors	4	AZD4547, BGJ398, Debio1347, Erdafitinib
IDH2	15	90628072	SNP	G	A	p.Ala416Val	Missense_Mutation	GBC_11	Oncogenic Mutations	Acute Myeloid Leukemia	1	Enasidenib
TSC2	16	2121616	SNP	A	T	p.Met649Leu	Missense_Mutation	GBC_11	Oncogenic Mutations	CNS Cancer	1	Everolimus
MTOR	1	11184559	SNP	G	T	p.Leu2220Ile	Missense_Mutation	GBC_12	Oncogenic Mutations	All Solid Tumors	4	Everolimus, Temsirolimus
PIK3CA	3	178936091	SNP	G	A	p.Glu545Lys	Missense_Mutation	GBC_12	Oncogenic Mutations	Breast Cancer	1	Alpelisib + Fulvestrant
RET	10	43623599	SNP	C	A	p.Pro1076Gln	Missense_Mutation	GBC_12	Oncogenic Mutations	Medullary Thyroid Cancer	3A	BLU-667, LOXO-292
KRAS	12	25398284	SNP	C	T	p.Gly12Asp	Missense_Mutation	GBC_12	Oncogenic Mutations	Colorectal Cancer	R1	Cetuximab, Panitumumab	Oncogenic Mutations	All Solid Tumors	4	Binimetinib, Cobimetinib, Trametinib
BRCA2	13	32929078	SNP	A	G	p.Tyr2363Cys	Missense_Mutation	GBC_12	Oncogenic Mutations	Ovarian Cancer	1	Niraparib, Rucaparib	Oncogenic Mutations	Peritoneal Serous Carcinoma	1	Niraparib, Rucaparib
ERBB2	17	37880998	SNP	G	T	p.Gly776Val	Missense_Mutation	GBC_12	Oncogenic Mutations	Breast Cancer	3A	Neratinib	Oncogenic Mutations	Non-Small Cell Lung Cancer	3A	Ado-Trastuzumab Emtansine, Neratinib
ALK	2	29498313	SNP	C	T	p.Val623Met	Missense_Mutation	GBC_14	Oncogenic Mutations	Non-Small Cell Lung Cancer	1	Brigatinib, Lorlatinib
PIK3CA	3	178936091	SNP	G	A	p.Glu545Lys	Missense_Mutation	GBC_14	Oncogenic Mutations	Breast Cancer	1	Alpelisib + Fulvestrant
EGFR	7	55269053	SNP	G	A		Splice_Site	GBC_14	unknown	unknown	unknown	unknown
CDKN2A	9	21994171	SNP	G	T	p.Arg95Ser	Missense_Mutation	GBC_14	Oncogenic Mutations	All Solid Tumors	4	Abemaciclib, Palbociclib, Ribociclib
ATM	11	108121697	SNP	C	A	p.Ala502Asp	Missense_Mutation	GBC_14	Oncogenic Mutations	All Solid Tumors	4	Olaparib
MDM2	12	69233288	SNP	G	A	p.Asp385Asn	Missense_Mutation	GBC_14	unknown	unknown	unknown	unknown
MAP2K2	19	4117524	SNP	C	A	p.Glu66*	Nonsense_Mutation	GBC_14	Oncogenic Mutations	Histiocytosis	3A	Cobimetinib
BRAF	7	140453155	SNP	C	T	p.Asp594Asn	Missense_Mutation	GBC_15	Oncogenic Mutations	Histiocytosis	3A	Cobimetinib
CDKN2A	9	21971208	SNP	C	T		Splice_Site	GBC_15	unknown	unknown	unknown	unknown
BRCA2	13	32906919	SNP	G	A	p.Arg435Lys	Missense_Mutation	GBC_15	Oncogenic Mutations	Ovarian Cancer	1	Niraparib, Rucaparib	Oncogenic Mutations	Peritoneal Serous Carcinoma	1	Niraparib, Rucaparib
NF1	17	29687709	SNP	C	A	p.Gln2789Lys	Missense_Mutation	GBC_15	Oncogenic Mutations	All Solid Tumors	4	Cobimetinib, Trametinib
ERBB2	17	37882050	SNP	A	G	p.Glu939Gly	Missense_Mutation	GBC_15	Oncogenic Mutations	Breast Cancer	3A	Neratinib	Oncogenic Mutations	Non-Small Cell Lung Cancer	3A	Ado-Trastuzumab Emtansine, Neratinib
CDK12	17	37671981	INDEL	TAG	T	p.Cys924fs	Frame_Shift_Del	GBC_15	unknown	unknown	unknown	unknown
FGFR3	4	1801128	SNP	G	A	p.Arg86His	Missense_Mutation	GBC_16	Oncogenic Mutations	All Solid Tumors	4	AZD4547, BGJ398, Debio1347, Erdafitinib
FGFR3	4	1807107	SNP	G	C	p.Glu482Gln	Missense_Mutation	GBC_16	Oncogenic Mutations	All Solid Tumors	4	AZD4547, BGJ398, Debio1347, Erdafitinib
FGFR3	4	1807638	SNP	C	T	p.Arg605Trp	Missense_Mutation	GBC_16	Oncogenic Mutations	All Solid Tumors	4	AZD4547, BGJ398, Debio1347, Erdafitinib
FGFR1	8	38282176	SNP	C	T	p.Ala294Thr	Missense_Mutation	GBC_16	Oncogenic Mutations	All Solid Tumors	4	AZD4547, BGJ398, Debio1347, Erdafitinib
KRAS	12	25398281	SNP	C	T	p.Gly13Asp	Missense_Mutation	GBC_16	Oncogenic Mutations	Colorectal Cancer	R1	Cetuximab, Panitumumab	Oncogenic Mutations	All Solid Tumors	4	Binimetinib, Cobimetinib, Trametinib
IDH2	15	90631839	SNP	T	C	p.Arg172Gly	Missense_Mutation	GBC_16	Oncogenic Mutations	Acute Myeloid Leukemia	1	Enasidenib
IDH1	2	209113264	SNP	C	G	p.Lys81Asn	Missense_Mutation	GBC_17	Oncogenic Mutations	Acute Myeloid Leukemia	1	Ivosidenib
ESR1	6	152265449	SNP	C	G	p.Ser301Cys	Missense_Mutation	GBC_17	Oncogenic Mutations	Breast Cancer	3A	AZD9496, Fulvestrant
EZH2	7	148506444	SNP	G	A	p.Arg690Cys	Missense_Mutation	GBC_18	Oncogenic Mutations	Follicular Lymphoma	3A	Tazemetostat
TSC2	16	2135252	SNP	G	A	p.Val1531Met	Missense_Mutation	GBC_18	Oncogenic Mutations	CNS Cancer	1	Everolimus
MTOR	1	11317160	SNP	G	A	p.Arg112Trp	Missense_Mutation	GBC_19	Oncogenic Mutations	All Solid Tumors	4	Everolimus, Temsirolimus
BRAF	7	140501335	SNP	G	A	p.Ala246Val	Missense_Mutation	GBC_19	Oncogenic Mutations	Histiocytosis	3A	Cobimetinib
BRCA2	13	32953545	SNP	G	T	p.Arg2949Met	Missense_Mutation	GBC_19	Oncogenic Mutations	Ovarian Cancer	1	Niraparib, Rucaparib	Oncogenic Mutations	Peritoneal Serous Carcinoma	1	Niraparib, Rucaparib
MAP2K1	15	66782072	SNP	G	A	p.Ala347Thr	Missense_Mutation	GBC_20	Oncogenic Mutations	Low-Grade Serous Ovarian Cancer	3A	Cobimetinib, Trametinib	Oncogenic Mutations	Melanoma	3A	Cobimetinib, Trametinib	Oncogenic Mutations	Non-Small Cell Lung Cancer	3A	Cobimetinib, Trametinib
PTEN	10	89717716	SNP	A	T	p.Leu247Phe	Missense_Mutation	GBC_21	Oncogenic Mutations	All Solid Tumors	4	AZD8186, GSK2636771
FLI1	11	128680457	SNP	G	T	p.Met311Ile	Missense_Mutation	GBC_21	unknown	unknown	unknown	unknown
PTEN	10	89717710	INDEL	GCCGT	G	p.Pro246fs	Frame_Shift_Del	GBC_21	Oncogenic Mutations	All Solid Tumors	4	AZD8186, GSK2636771
MTOR	1	11188557	SNP	C	T	p.Arg1955His	Missense_Mutation	GBC_22	Oncogenic Mutations	All Solid Tumors	4	Everolimus, Temsirolimus
ALK	2	29498290	SNP	G	C	p.Ile630Met	Missense_Mutation	GBC_22	Oncogenic Mutations	Non-Small Cell Lung Cancer	1	Brigatinib, Lorlatinib
PDGFRA	4	55129900	SNP	C	T	p.Ser145Phe	Missense_Mutation	GBC_22	Oncogenic Mutations	Gastrointestinal Stromal Tumor	2A	Imatinib
ROS1	6	117641189	SNP	G	A	p.Leu1928Phe	Missense_Mutation	GBC_22	unknown	unknown	unknown	unknown
MET	7	116339727	SNP	G	A	p.Val197Ile	Missense_Mutation	GBC_22	unknown	unknown	unknown	unknown
MET	7	116340209	SNP	G	A	p.Met357Ile	Missense_Mutation	GBC_22	unknown	unknown	unknown	unknown
CDK12	17	37686881	SNP	C	T	p.Pro1262Leu	Missense_Mutation	GBC_22	unknown	unknown	unknown	unknown
ARAF	X	47428414	SNP	C	T	p.Arg428*	Nonsense_Mutation	GBC_22	Oncogenic Mutations	Non-Small Cell Lung Cancer	3A	Sorafenib
